# Supplementary material for: Antioxidant Capacity of Polar and Non-Polar Extracts of Four African Green Leafy Vegetables and Correlation with Polyphenol and Carotenoid Contents
Source: Antioxidants (Basel). 2023 Sep 6;12(9):1726. doi: 10.3390/antiox12091726 (PMC10525563; doi:10.3390/antiox12091726)
Supplement: Supplementary file 1 [file antioxidants-12-01726-s001.zip]

Archive with 5 entries (4 files):
- antioxidants-2543162-supplementary/
- antioxidants-2543162-supplementary/Figure S1_antioxidants-2543162_Chromatograms of phenolic compounds.pdf
- antioxidants-2543162-supplementary/Figure S2_antioxidants-2543162_Chromatograms of carotenoids_non-polar extracts.pdf
- antioxidants-2543162-supplementary/Figure S3_antioxidants-2543162_Chromatograms of carotenoids_polar extracts.pdf
- antioxidants-2543162-supplementary/Table S1_antioxidants-2543162_Identification of phenolic compounds.pdf
